# Supplementary material for: ﻿Genus Hainanphasma Ho, 2013: taxonomic notes and two new species from Hainan in China (Phasmida, Heteropterygidae)
Source: Zookeys. 2025 Mar 25;1232:357–78. doi: 10.3897/zookeys.1232.140688 (PMC11962638; doi:10.3897/zookeys.1232.140688)
Supplement: XML Treatment for Hainanphasma [file zookeys.1232.140688-treatment1.xml]

<!DOCTYPE tp:taxon-treatment
  PUBLIC "-//TaxonX//DTD Taxonomic Treatment Publishing DTD v0 20100105//EN" "tax-treatment-NSO.dtd">
<tp:taxon-treatment xmlns:tp="http://www.plazi.org/taxpub"><tp:treatment-meta><kwd-group><label>Taxon classification</label><kwd>
              <named-content content-type="kingdom">Animalia</named-content>
            </kwd><kwd>
              <named-content content-type="order">Phasmida</named-content>
            </kwd><kwd>
              <named-content content-type="family">Heteropterygidae</named-content>
            </kwd></kwd-group><mixed-citation publication-type="journal"><person-group><name><surname>Liu</surname><given-names>Yi-Fan</given-names></name><name><surname>Gu</surname><given-names>Jun-Jie</given-names></name><name><surname>Wang</surname><given-names>Hai-Jian</given-names></name></person-group><article-title>﻿Genus <italic><tp:taxon-name><tp:taxon-name-part taxon-name-part-type="genus" reg="Hainanphasma">Hainanphasma</tp:taxon-name-part></tp:taxon-name></italic> Ho, 2013: taxonomic notes and two new species from Hainan in China (<tp:taxon-name><tp:taxon-name-part taxon-name-part-type="order">Phasmida</tp:taxon-name-part></tp:taxon-name>, <tp:taxon-name><tp:taxon-name-part taxon-name-part-type="family">Heteropterygidae</tp:taxon-name-part></tp:taxon-name>)</article-title><source>Zookeys</source><day>25</day><month>03</month><year>2025</year><volume>1232</volume><fpage>357</fpage><lpage>378</lpage><pub-id pub-id-type="doi">10.3897/zookeys.1232.140688</pub-id></mixed-citation></tp:treatment-meta><tp:nomenclature><label>﻿Genus</label><tp:taxon-name>
            <object-id xmlns:xlink="http://www.w3.org/1999/xlink" content-type="arpha" xlink:type="simple">6BA0E909-7EA8-5342-BC30-E90AC09124E0</object-id>
            <tp:taxon-name-part taxon-name-part-type="genus" reg="Hainanphasma">Hainanphasma</tp:taxon-name-part>
          </tp:taxon-name><tp:taxon-authority>Ho, 2013</tp:taxon-authority></tp:nomenclature><tp:treatment-sec sec-type="type species" id="SECID0EQBAE"><title>Type species.</title><p><italic><tp:taxon-name><tp:taxon-name-part taxon-name-part-type="genus" reg="Hainanphasma">Hainanphasma</tp:taxon-name-part><tp:taxon-name-part taxon-name-part-type="species" reg="cristata">cristata</tp:taxon-name-part></tp:taxon-name></italic> Ho, 2013, by original designation.</p></tp:treatment-sec><tp:treatment-sec sec-type="Included species" id="SECID0EBCAE"><title>Included species.</title><p><italic><tp:taxon-name><tp:taxon-name-part taxon-name-part-type="genus" reg="Hainanphasma">H.</tp:taxon-name-part><tp:taxon-name-part taxon-name-part-type="species" reg="cristata">cristata</tp:taxon-name-part></tp:taxon-name></italic> Ho, 2013, <italic><tp:taxon-name><tp:taxon-name-part taxon-name-part-type="genus" reg="Hainanphasma">H.</tp:taxon-name-part><tp:taxon-name-part taxon-name-part-type="species" reg="diaoluoshanensis">diaoluoshanensis</tp:taxon-name-part></tp:taxon-name></italic> Ho, 2013, <italic><tp:taxon-name><tp:taxon-name-part taxon-name-part-type="genus" reg="Hainanphasma">H.</tp:taxon-name-part><tp:taxon-name-part taxon-name-part-type="species" reg="longiacuta">longiacuta</tp:taxon-name-part></tp:taxon-name></italic> sp. nov., <italic><tp:taxon-name><tp:taxon-name-part taxon-name-part-type="genus" reg="Hainanphasma">H.</tp:taxon-name-part><tp:taxon-name-part taxon-name-part-type="species" reg="longidentata">longidentata</tp:taxon-name-part></tp:taxon-name></italic> sp. nov.</p></tp:treatment-sec><tp:treatment-sec sec-type="Revised diagnosis" id="SECID0ETDAE"><title>Revised diagnosis.</title><p>The genus <italic><tp:taxon-name><tp:taxon-name-part taxon-name-part-type="genus" reg="Hainanphasma">Hainanphasma</tp:taxon-name-part></tp:taxon-name></italic> differs from other genera of the <tp:taxon-name><tp:taxon-name-part taxon-name-part-type="tribe">Datamini</tp:taxon-name-part></tp:taxon-name> Rehn &amp; Rehn, 1939 by the following combination of characters:</p><p>The arrangement of cephalic armature (Fig. <xref ref-type="fig" rid="F2">2</xref>): supra-occipitals present as blunt spines or small elevations, not split into anterior and posterior supra-occipitals; supra-orbitals absent or indistinct; central coronal present.</p><p>In female, body cylindrical; third to fourth abdominal terga slightly increasing in width; postero-dorsal carina of meso- and metafemora with fin-like lamellae or teeth; antero-dorsal and ventral carinae of meso- and metafemora with small teeth of irregular sizes; fifth abdominal tergum with distinct tubercles and lamellae posteriorly, higher than fourth abdominal tergum; ninth abdominal tergum with distinct posteromedian crest, from slightly shorter to distinctly longer than anal segment.</p><p>In male, second abdominal tergum rectangle, longer than wide; dorsal and ventral carinae of meso- and metafemora with fin-like or semi-circle teeth of irregular sizes; posterior margin of fifth abdominal tergum with a pair of humps.</p><p>Eggs capsule brown to darker brown, bearing very sparse setae; micropylar plate with margin elevated and broadened; operculum subcircular, elevated centrally; ventral margin oblique in lateral view.</p><p>The most closely related genus is <italic><tp:taxon-name><tp:taxon-name-part taxon-name-part-type="genus" reg="Orestes">Orestes</tp:taxon-name-part></tp:taxon-name></italic>. But in <italic><tp:taxon-name><tp:taxon-name-part taxon-name-part-type="genus" reg="Orestes">Orestes</tp:taxon-name-part></tp:taxon-name></italic>, supra-occipitals split into anterior and posterior supra-occipitals; supra-orbitals distinct, present as blunt spines or lamellae (Fig. <xref ref-type="fig" rid="F1">1C, D</xref>). In female, body robust with widest part at the posterior margin of fourth abdominal tergum or fourth and fifth terga parallel-sided; fourth and fifth abdominal terga with tubercles posteriorly, anterior one larger and higher (Fig. <xref ref-type="fig" rid="F1">1G, H</xref>); ninth abdominal tergum with small posteromedian crest, not reaching posterior margin of anal segment, shorter than anal segment (Fig. <xref ref-type="fig" rid="F1">1E, F, I, J</xref>). Eggs can be distinguished by capsule and operculum covered with long and dense setae; operculum shape variable elongated to circular, without distinct elevations.</p></tp:treatment-sec><tp:treatment-sec sec-type="distribution" id="SECID0EKFAE"><title>Distribution.</title><p>China, Hainan province.</p></tp:treatment-sec><tp:treatment-sec><!--Section generated to contain objects referenced in tp:taxon-treatment.--><fig id="F2" position="float" orientation="portrait"><object-id xmlns:xlink="http://www.w3.org/1999/xlink" content-type="doi" xlink:type="simple">10.3897/zookeys.1232.140688.figure2</object-id><object-id xmlns:xlink="http://www.w3.org/1999/xlink" content-type="arpha" xlink:type="simple">6FA0B897-5300-578B-BC0F-EB736089B3A7</object-id><label>Figure 2.</label><caption><p><italic><tp:taxon-name><tp:taxon-name-part taxon-name-part-type="genus" reg="Hainanphasma">Hainanphasma</tp:taxon-name-part></tp:taxon-name></italic> Ho, 2013, nomenclature of cephalic armature.</p></caption><graphic xmlns:xlink="http://www.w3.org/1999/xlink" xlink:href="zookeys-1232-357_article-140688__-g002.jpg" position="float" orientation="portrait" xlink:type="simple" id="oo_1290149.jpg"><uri content-type="original_file" xlink:type="simple">https://binary.pensoft.net/fig/1290149</uri></graphic></fig><fig id="F1" position="float" orientation="portrait"><object-id xmlns:xlink="http://www.w3.org/1999/xlink" content-type="doi" xlink:type="simple">10.3897/zookeys.1232.140688.figure1</object-id><object-id xmlns:xlink="http://www.w3.org/1999/xlink" content-type="arpha" xlink:type="simple">9409DA20-0431-5A9F-B8E6-20A9DC879D79</object-id><label>Figure 1.</label><caption><p>Female of <italic><tp:taxon-name><tp:taxon-name-part taxon-name-part-type="genus" reg="Orestes">Orestes</tp:taxon-name-part><tp:taxon-name-part taxon-name-part-type="species" reg="guangxiensis">guangxiensis</tp:taxon-name-part></tp:taxon-name></italic> (Bi &amp; Li, 1994) from China, Guangxi, Bobai, 15 Jul. 2022, Yunxiang Zhang leg.; female of <italic><tp:taxon-name><tp:taxon-name-part taxon-name-part-type="genus" reg="Orestes">Orestes</tp:taxon-name-part><tp:taxon-name-part taxon-name-part-type="species" reg="mouhotii">mouhotii</tp:taxon-name-part></tp:taxon-name></italic> (Bates, 1865) from Thailand, Chiang Rai, Ban Nanglae Nai, 11 May. 2024, Jie Su leg. <bold>A, B</bold> lateral view of habitus <bold>A</bold><italic><tp:taxon-name><tp:taxon-name-part taxon-name-part-type="genus" reg="Orestes">O.</tp:taxon-name-part><tp:taxon-name-part taxon-name-part-type="species" reg="guangxiensis">guangxiensis</tp:taxon-name-part></tp:taxon-name></italic> (Bi &amp; Li, 1994) <bold>B</bold><italic><tp:taxon-name><tp:taxon-name-part taxon-name-part-type="genus" reg="Orestes">O.</tp:taxon-name-part><tp:taxon-name-part taxon-name-part-type="species" reg="mouhotii">mouhotii</tp:taxon-name-part></tp:taxon-name></italic> (Bates, 1865) <bold>C, D</bold> lateral view of head <bold>C</bold><italic><tp:taxon-name><tp:taxon-name-part taxon-name-part-type="genus" reg="Orestes">O.</tp:taxon-name-part><tp:taxon-name-part taxon-name-part-type="species" reg="guangxiensis">guangxiensis</tp:taxon-name-part></tp:taxon-name></italic> (Bi &amp; Li, 1994) <bold>D</bold><italic><tp:taxon-name><tp:taxon-name-part taxon-name-part-type="genus" reg="Orestes">O.</tp:taxon-name-part><tp:taxon-name-part taxon-name-part-type="species" reg="mouhotii">mouhotii</tp:taxon-name-part></tp:taxon-name></italic> (Bates, 1865) <bold>E, F</bold> lateral view of terminalia <bold>E</bold><italic><tp:taxon-name><tp:taxon-name-part taxon-name-part-type="genus" reg="Orestes">O.</tp:taxon-name-part><tp:taxon-name-part taxon-name-part-type="species" reg="guangxiensis">guangxiensis</tp:taxon-name-part></tp:taxon-name></italic> (Bi &amp; Li, 1994) <bold>F</bold><italic><tp:taxon-name><tp:taxon-name-part taxon-name-part-type="genus" reg="Orestes">O.</tp:taxon-name-part><tp:taxon-name-part taxon-name-part-type="species" reg="mouhotii">mouhotii</tp:taxon-name-part></tp:taxon-name></italic> (Bates, 1865) <bold>G, H</bold> dorsal view of fourth to fifth abdominal terga <bold>G</bold><italic><tp:taxon-name><tp:taxon-name-part taxon-name-part-type="genus" reg="Orestes">O.</tp:taxon-name-part><tp:taxon-name-part taxon-name-part-type="species" reg="guangxiensis">guangxiensis</tp:taxon-name-part></tp:taxon-name></italic> (Bi &amp; Li, 1994) <bold>H</bold><italic><tp:taxon-name><tp:taxon-name-part taxon-name-part-type="genus" reg="Orestes">O.</tp:taxon-name-part><tp:taxon-name-part taxon-name-part-type="species" reg="mouhotii">mouhotii</tp:taxon-name-part></tp:taxon-name></italic> (Bates, 1865) <bold>I, J</bold> dorsal view of terminalia <bold>I</bold><italic><tp:taxon-name><tp:taxon-name-part taxon-name-part-type="genus" reg="Orestes">O.</tp:taxon-name-part><tp:taxon-name-part taxon-name-part-type="species" reg="guangxiensis">guangxiensis</tp:taxon-name-part></tp:taxon-name></italic> (Bi &amp; Li, 1994) <bold>J</bold><italic><tp:taxon-name><tp:taxon-name-part taxon-name-part-type="genus" reg="Orestes">O.</tp:taxon-name-part><tp:taxon-name-part taxon-name-part-type="species" reg="mouhotii">mouhotii</tp:taxon-name-part></tp:taxon-name></italic> (Bates, 1865). Scale bars: 10 mm (<bold>A, B</bold>); <bold>C–J</bold> not to scale.</p></caption><graphic xmlns:xlink="http://www.w3.org/1999/xlink" xlink:href="zookeys-1232-357_article-140688__-g001.jpg" position="float" orientation="portrait" xlink:type="simple" id="oo_1290148.jpg"><uri content-type="original_file" xlink:type="simple">https://binary.pensoft.net/fig/1290148</uri></graphic></fig></tp:treatment-sec></tp:taxon-treatment>
