# Supplementary material for: ﻿Genus Hainanphasma Ho, 2013: taxonomic notes and two new species from Hainan in China (Phasmida, Heteropterygidae)
Source: Zookeys. 2025 Mar 25;1232:357–78. doi: 10.3897/zookeys.1232.140688 (PMC11962638; doi:10.3897/zookeys.1232.140688)
Supplement: XML Treatment for Hainanphasma cristata [file zookeys.1232.140688-treatment5.xml]

<!DOCTYPE tp:taxon-treatment
  PUBLIC "-//TaxonX//DTD Taxonomic Treatment Publishing DTD v0 20100105//EN" "tax-treatment-NSO.dtd">
<tp:taxon-treatment xmlns:tp="http://www.plazi.org/taxpub"><tp:treatment-meta><kwd-group><label>Taxon classification</label><kwd>
              <named-content content-type="kingdom">Animalia</named-content>
            </kwd><kwd>
              <named-content content-type="order">Phasmida</named-content>
            </kwd><kwd>
              <named-content content-type="family">Heteropterygidae</named-content>
            </kwd></kwd-group><mixed-citation publication-type="journal"><person-group><name><surname>Liu</surname><given-names>Yi-Fan</given-names></name><name><surname>Gu</surname><given-names>Jun-Jie</given-names></name><name><surname>Wang</surname><given-names>Hai-Jian</given-names></name></person-group><article-title>﻿Genus <italic><tp:taxon-name><tp:taxon-name-part taxon-name-part-type="genus" reg="Hainanphasma">Hainanphasma</tp:taxon-name-part></tp:taxon-name></italic> Ho, 2013: taxonomic notes and two new species from Hainan in China (<tp:taxon-name><tp:taxon-name-part taxon-name-part-type="order">Phasmida</tp:taxon-name-part></tp:taxon-name>, <tp:taxon-name><tp:taxon-name-part taxon-name-part-type="family">Heteropterygidae</tp:taxon-name-part></tp:taxon-name>)</article-title><source>Zookeys</source><day>25</day><month>03</month><year>2025</year><volume>1232</volume><fpage>357</fpage><lpage>378</lpage><pub-id pub-id-type="doi">10.3897/zookeys.1232.140688</pub-id></mixed-citation></tp:treatment-meta><tp:nomenclature><label>﻿</label><tp:taxon-name>
            <object-id xmlns:xlink="http://www.w3.org/1999/xlink" content-type="arpha" xlink:type="simple">9C74BF7E-AA35-58BA-B640-7FBB23C973E0</object-id>
            <tp:taxon-name-part taxon-name-part-type="genus" reg="Hainanphasma">Hainanphasma</tp:taxon-name-part>
            <tp:taxon-name-part taxon-name-part-type="species" reg="cristata">cristata</tp:taxon-name-part>
          </tp:taxon-name><tp:taxon-authority>Ho, 2013</tp:taxon-authority><tp:nomenclature-citation-list><tp:nomenclature-citation><tp:taxon-name>
                <tp:taxon-name-part taxon-name-part-type="genus" reg="Hainanphasma">Hainanphasma</tp:taxon-name-part>
                <tp:taxon-name-part taxon-name-part-type="species" reg="cristata">cristata</tp:taxon-name-part>
              </tp:taxon-name><comment>Ho, 2013: 203: figs 1–6, 10, 12, 13, 15, 17, 18.</comment></tp:nomenclature-citation></tp:nomenclature-citation-list></tp:nomenclature><tp:treatment-sec sec-type="material" id="SECID0ES1AG"><title>Material examined.</title><p>China • 1♀1♂; Hainan Province, Ledong County, Jianfengling National Nature Reserve, 28 Jul. 2023, Yifan Liu leg.; SICAHN 23052 • 2♀; Hainan Province, Ledong County, Jianfengling National Nature Reserve; 13 Jul. 2024, Yifan Liu leg.; SICAHN 24031 (all deposited in <named-content xmlns:xlink="http://www.w3.org/1999/xlink" content-type="dwc:institutional_code" xlink:title="Department of Plant Protection of Sichuan Agricultural University" xlink:href="http://grbio.org/institution/sichuan-agricultural-university" xlink:type="simple">SICAU</named-content>).</p></tp:treatment-sec><tp:treatment-sec sec-type="redescription" id="SECID0E41AG"><title>Redescription.</title><p><bold>Female. <italic>Head.</italic></bold> Supra-antennals flattened laterally, distinctly larger than supra-occipitals; apices blunt and slightly pointed outwards. Supra-occipitals present as conical spines. Pro-coronals and anterior, central and posterior coronals fused basally and raised. Supra-orbitals concial or invisible. Pro-coronals present as blunt spines, very close to anterior coronals. Anterior coronals compressed laterally and lamellate. Central coronal carinate. Posterior coronals present as small granules; lateral coronals distinct. Eyes brown, rounded. Postocular carina distinct, reaching posterior margin of head, with a distinct granule apically. Antennae brown, darker in some segments, slightly longer than forelegs, with dense and minute brownish setae. Scapus strongly flattened dorsally, about equal in length to the combined of pedicellus and third segments, with a subapical elongated spine and a central spine on outer lateral margin; pedicellus slightly flattened dorsoventrally, carinate laterally, shorter than third segment; third segment cylindrical, shorter than scapus.</p><p><bold>Male. <italic>Head.</italic></bold> Supra-antennals slightly flattened laterally, present as blunt spines, pointed outwards. Supra-occipitals indistinct, present as small granules. Pro-coronals and anterior, central and posterior coronals fused basally and raised. Pro-coronals present as blunt spines. Anterior coronals compressed laterally and lamellate, with anterior margins truncate in lateral view. Central coronal carinate. Posterior and lateral coronals present as distinct granules. Eyes yellowish brown, circular and strongly projecting hemispherically. Postocular carina distinct, with a small granule apically. Antennae yellowish brown to darker brown, with dense and minute brownish setae. Scapus strongly flattened dorsally, longer than pedicellus, with a central elevation and a subapical blunt spine on outer lateral margin; pedicellus slightly flattened dorsoventrally, shorter than third segment; third segment cylindrical, shorter than scapus.</p></tp:treatment-sec><tp:treatment-sec sec-type="distribution" id="SECID0EN2AG"><title>Distribution.</title><p>China, Hainan province, Ledong, Baisha, Wuzhishan and Wanning counties.</p></tp:treatment-sec><tp:treatment-sec sec-type="remarks" id="SECID0ES2AG"><title>Remarks.</title><p>This species was collected in similar location as <italic><tp:taxon-name><tp:taxon-name-part taxon-name-part-type="genus" reg="Hainanphasma">H.</tp:taxon-name-part><tp:taxon-name-part taxon-name-part-type="species" reg="longiacuta">longiacuta</tp:taxon-name-part></tp:taxon-name></italic> sp. nov., which is characterized by pedicellus carinate laterally and lacking blunt spine on outer lateral margin in female; fourth and fifth abdominal terga with a pair of humps on posterior margin in male, but differs in females with posteromedian crest of ninth abdominal tergum not surpassing posterior margin of anal segment, notched apically; pro-coronals present as blunt spines; eighth abdominal tergum about with the same length and width, differs in males with pro-coronals blunt; anterior coronals lamellate and not divided into two portions; central coronal carinate; anal segment wider than long.</p></tp:treatment-sec></tp:taxon-treatment>
